# Supplementary material for: PL1 Peptide Engages Acidic Surfaces on Tumor-Associated Fibronectin and Tenascin Isoforms to Trigger Cellular Uptake
Source: Pharmaceutics. 2021 Nov 24;13(12):1998. doi: 10.3390/pharmaceutics13121998 (PMC8707168; doi:10.3390/pharmaceutics13121998)
Supplement: Supplementary file 1 [file pharmaceutics-13-01998-s001.zip]

Archive with 1 entries (1 files):
- pharmaceutics-1408444-supplementary.pdf
